# Supplementary material for: In situ visualization of m6A sites in cellular mRNAs
Source: Nucleic Acids Res. 2023 Oct 9;51(20):e101. doi: 10.1093/nar/gkad787 (PMC10639046; doi:10.1093/nar/gkad787)
Supplement: gkad787_Supplemental_Files [file gkad787_supplemental_files.zip]

Archive with 2 entries (2 files):
- Supplementary Material.pdf
- SupplementaryTableLegends.pdf
